# Supplementary material for: Dynamic magnetic resonance imaging of muscle contraction in facioscapulohumeral muscular dystrophy
Source: Sci Rep. 2022 May 4;12:7250. doi: 10.1038/s41598-022-11147-2 (PMC9068910; doi:10.1038/s41598-022-11147-2)
Supplement: Supplementary file 2 — Dataset S1. [file 41598_2022_11147_MOESM2_ESM.csv]

IDN	Scan	TP	Sex	LegSide	md	Age0	BMI	PV	mA	S	pRT	pDxE	nRT	nDxE	T2.VL	T2.VI	FF.VL	FF.VI	CSS0	KB0	Dinamometria Quadricipite	6MWT
1	t0	0	M	R	15	60	26.8	0	22	0.126	-0.142	988	-0.19	678	45.67	43.4	6.9	4.8	3.5	37
1	t1	1	M	R	11.5	60	26.8	0	22	0.058	-0.047	1318	-0.047	1022	45.9	43.67	6.8	5	3.5	37
1	t3	3	M	R	11.5	60	26.8	0	18	0.05	-0.047	1598	-0.047	1762					3.5	37
1	t1	1	M	L	9.25	60	26.8	0	26	0.17	-0.213	571	-0.166	602	41.97	41.39	8.9	8.2	3.5	37
1	t3	3	M	L	9	60	26.8	0	21	0.103	-0.071	1086	-0.118	756					3.5	37
2	t0	0	M	R	13.5	44	33.8	0	26	0.138	-0.19	726	-0.19	783	42.76	43.76	9.3	7.2	3.5	31
2	t1	1	M	R	14.75	44	35.5	0	27	0.179	-0.237	748	-0.332	442	39.34	40.35	8.5	7.5	3.5	31
2	t2	2	M	R	16	44	37	0	22	0.059	-0.071	1361	-0.071	1317	39.44	41.09	10.8	8.1	3.5	31
2	t0	0	M	L	12.5	44	33.8	0	35	0.124	-0.142	1031	-0.166	787	41.03	42.41	12.1	10.8	3.5	31
2	t1	1	M	L	12.5	44	35.5	0	27	0.149	-0.142	893	-0.166	639	39.11	40.19	10.2	9.2	3.5	31
2	t2	2	M	L	12.5	44	37	0	17	0.046	-0.047	1708	-0.047	1679	39.24	39.81	12.3	9.5	3.5	31
3	t0	0	M	R	22.5	44	27.5	0	18	0.123	-0.118	914	-0.142	732	41.5	40.79	7.8	5.8	3.5	28
3	t0	0	M	L	24	44	27.5	0	20	0.028	-0.024	1793	-0.024	1644	41.27	40.32	8.2	5.9	3.5	28
4	t0	0	M	R	13.5	34	21.8	0	12	0.197	-0.142	764	-0.332	309	41.78	43.14	8.7	6.4	3.5	20	33.3	530
4	t1	1	M	R	11.5	34	21.7	0	12	0.215	-0.332	504	-0.355	326	38.88	41.15	8.4	6.4	3.5	20
4	t2	2	M	R	9	34	21.7	0	12	0.212	-0.308	416	-0.355	404					3.5	20
4	t3	3	M	R	8	34	22.3	0	10	0.116	-0.118	900	-0.142	822					3.5	20
4	t0	0	M	L	15.25	34	21.8	0	13	0.048	-0.047	1579	-0.047	1187	39.85	41.38	9.7	9.2	3.5	20	38.5	530
4	t1	1	M	L	12.5	34	21.7	0	17	0.158	-0.118	812	-0.166	581	15.45	38.28	8.4	8.8	3.5	20
4	t2	2	M	L	10	34	21.7	0	14	0.121	-0.118	682	-0.142	503					3.5	20
4	t3	3	M	L	10	34	22.3	0	16	0.27	-0.237	474	-0.403	286					3.5	20
5	t0	0	F	R	16.5	49	23.1	0	17	0.042	-0.047	1669	-0.024	1675	77.78	76.99	62.2	64.5	4	23	10.2	237
5	t1	1	F	R	10.5	49	23.1	0	23	0.051	-0.047	1946	-0.047	1903	47.51	46.25	56.3	66.4	4	23
5	t2	2	F	R	14.5	49	23.1	0	23	0.048	-0.071	1509	-0.047	1516	46.4	48.59	68.4	67.8	4	23
5	t0	0	F	L	13.25	49	23.1	0	33	0.242	-0.355	413	-0.284	454	75.02	76.33	76.5	68.9	4	23	8.7	237
5	t1	1	F	L	16.5	49	23.1	0	25	0.027	-0.024	1625	-0.024	1813	47.45	45.33	73.5	70.2	4	23
5	t3	3	F	L	14.75	49	23.7	0	31	0.174	-0.118	661	-0.118	691					4	23
6	t0	0	F	R	15	38	15.1	0	24	0.174	-0.19	570	-0.118	515	50.57	48.74	11.3	10.9	4	18	12.8	271
6	t1	1	F	R	11.5	38	14.7	0	19	0.049	-0.095	845	-0.071	1381	51.01	52	8.5	9.1	4	18
6	t2	2	F	R	14	38	14.8	0	19	0.098	-0.095	856	-0.118	607	44.82	46.06	15.3	14.9	4	18
6	t3	3	F	R	17	38	15.1	0	17	0.075	-0.071	863	-0.095	615					4	18
6	t0	0	F	L	13.5	38	15.1	0	30	0.187	-0.166	518	-0.118	551	48.86	48.3	10.4	10.8	4	18	10.9	271
6	t1	1	F	L	14	38	14.7	0	22	0.044	-0.024	1533	-0.047	1556	49.22	52.09	14	14.2	4	18
6	t2	2	F	L	13	38	14.8	0	22	0.093	-0.118	720	-0.118	732	43.5	44.96	16.2	16.6	4	18
6	t3	3	F	L	13.5	38	15.1	0	20	0.081	-0.095	861	-0.071	888					4	18
7	t0	0	M	R	18	46	24.7	0	18	0.189	-0.166	636	-0.19	565	45.45	45.78	9.5	7.9	4.5	10	12.5	65
7	t2	2	M	R	12.5	46	22.7	0	16	0.101	-0.095	795	-0.095	635	42.69	44.28	9.5	10.8	4.5	10
7	t3	3	M	R	13	46	26.8	0	21	0.075	-0.071	972	-0.071	963					4.5	10
7	t0	0	M	L	21.5	46	24.7	0	19	0.195	-0.379	447	-0.118	1190	43.72	44.66	10.2	11.3	4.5	10	12.8	65
7	t2	2	M	L	14	46	22.7	0	21	0.168	-0.19	483	-0.19	383	42.51	43.22	11.9	11.4	4.5	10
7	t3	3	M	L	11.5	46	26.8	0	20	0.084	-0.071	1167	-0.047	1107					4.5	10
8	t0	0	M	R	17	50	26.2	0	15	0.112	-0.19	655	-0.166	487	42.61	53.53	12	20	4	38	36.5
8	t2	2	M	R	18	50	24.7	0	21	0.124	-0.166	827	-0.237	534					4	38
8	t3	3	M	R	15	50	26.5	0	27	0.067	-0.071	961	-0.071	895					4	38
8	t0	0	M	L	14.5	50	26.2	0	15	0.069	-0.071	1049	-0.071	874	42.61	51.61	13.4	23.5	4	38	31.2
8	t2	2	M	L	16.5	50	24.7	0	11	0.189	-0.19	528	-0.237	524					4	38
8	t3	3	M	L	16	50	26.5	0	23	0.23	-0.379	476	-0.403	458					4	38
9	t0	0	M	R	13.5	54	30.5	0	22	0.097	-0.071	914	-0.095	808	40.99	42.49	7.6	6.1	3	23	40.7	451
9	t2	2	M	R	12.5	54	30.1	0	18	0.093	-0.071	948	-0.095	712					3	23
9	t3	3	M	R	10	54		0	16	0.074	-0.071	1218	-0.047	1395					3	23
9	t0	0	M	L	13.5	54	30.5	0	26	0.066	-0.047	1416	-0.071	1010	41.88	41.79	7.4	7.6	3	23	38.2	451
9	t1	1	M	L	16	54	30.1	0	13	0.094	-0.071	1160	-0.071	1135	41.23	42.01	7.6	6.9	3	23
9	t2	2	M	L	14	54	30.1	0	14	0.104	-0.095	969	-0.118	741					3	23
9	t3	3	M	L	7	54		0	15	0.174	-0.237	539	-0.237	491					3	23
10	t0	0	M	R	18	56	29.1	0	25	0.23	-0.213	645	-0.427	358			11.7	10.6	2.5	24	49.2	490
10	t2	2	M	R	14	56	29.4	0	13	0.046	-0.047	1684	-0.047	1599	43.46	49.63	9.6	10.5	2.5	24
10	t3	3	M	R	14	56	29.1	0	15	0.046	-0.047	1421	-0.047	1281					2.5	24
10	t0	0	M	L	18.5	56	29.1	0	25	0.086	-0.095	1250	-0.095	1095		37.4	16.5	41	2.5	24	40.4	490
10	t2	2	M	L	16	56	29.4	0	18	0.068	-0.071	1286	-0.071	1411	40.99	41.21	11.7	39.4	2.5	24
10	t3	3	M	L	14	56	29.1	0	17	0.068	-0.071	1556	-0.071	1261					2.5	24
11	t0	0	M	R	10	38	24.8	0	18	0.155	-0.213	600	-0.19	707	38.19	37.83	4.2	3.6	1	22	40.1	575
11	t1	1	M	R	10	38	24.8	0	9	0.046	-0.047	1313	-0.047	1191	39.94	39.56	4.2	3.6	1	22
11	t2	2	M	R	10	38	26	0	15	0.042	-0.047	1353	-0.047	1408					1	22
11	t3	3	M	R	10	38	26.3	0	11	0.12	-0.118	754	-0.213	479					1	22
11	t0	0	M	L	10	38	24.8	0	12	0.085	-0.071	1306	-0.071	989	38.62	37.76	4.9	3.9	1	22	39.6	575
11	t1	1	M	L	10	38	24.8	0	10	0.045	-0.047	1643	-0.047	1315	40.12	39.04	5.5	4.1	1	22
11	t2	2	M	L	11.5	38	26	0	15	0.039	-0.047	1685	-0.047	1541					1	22
11	t3	3	M	L	10	38	26.3	0	14	0.061	-0.047	1231	-0.071	982					1	22
12	t0	0	M	R	13	52	26.3	0	19	0.137	-0.213	578	-0.237	542					4	30	20	445
12	t2	2	M	R	15.5	52	26	0	25	0.102	-0.118	838	-0.095	1097					4	30
12	t3	3	M	R	10	52	27.7	0	14	0.042	-0.047	1538	-0.024	1461					4	30
12	t0	0	M	L	12	52	26.3	0	11	0.193	-0.261	402	-0.332	334					4	30	46.4	445
12	t2	2	M	L	12	52	26	0	11	0.08	-0.095	899	-0.071	1265					4	30
12	t3	3	M	L	10	52	27.7	0	13	0.073	-0.071	1383	-0.047	1443					4	30
13	t0	0	M	R	14.75	33	27.8	0	15	0.161	-0.166	928	-0.19	759	38.35	37.96	4.4	4.1	1.5	24	49.3	501
13	t1	1	M	R	12	33	26.1	0	13	0.039	-0.047	1559	-0.024	1624	38.12	37.92	4.4	3.2	1.5	24
13	t2	2	M	R	10.5	33	27.8	0	12	0.129	-0.095	777	-0.095	608					1.5	24
13	t3	3	M	R	10.5	33	29.4	0	17	0.113	-0.118	908	-0.213	676					1.5	24
13	t0	0	M	L	13	33	27.8	0	23	0.046	-0.047	1650	-0.047	1557	37.95	37.68	4.8	3.6	1.5	24	48.9	501
13	t1	1	M	L	12	33	26.1	0	15	0.045	-0.047	1612	-0.047	1568	37.9	37.47	4.5	3.7	1.5	24
13	t2	2	M	L	12	33	27.8	0	14	0.038	-0.047	1660	-0.047	1662					1.5	24
13	t3	3	M	L	11.5	33	29.4	0	18	0.043	-0.047	1644	-0.047	1524					1.5	24
14	t0	0	M	R	16.5	43	21.7	0	14	0.129	-0.166	690	-0.142	793	40.61	40.56	4.4	3.8	3.5	21	28.9	500
14	t1	1	M	R	15.5	43	22.7	0	14	0.043	-0.071	1474	-0.047	1421	40.32	41.18	3.6	4	3.5	21
14	t2	2	M	R	16	43	21.8	0	14	0.07	-0.071	1311	-0.071	1173					3.5	21
14	t3	3	M	R	10	43	21.7	0	14	0.108	-0.19	503	-0.118	691					3.5	21
14	t0	0	M	L	16.5	43	21.7	0	24	0.26	-0.284	826	-0.284	617	40.33	40.11	5.3	5.3	3.5	21	24.1	500
14	t1	1	M	L	15.5	43	22.7	0	17	0.049	-0.047	1286	-0.047	1035	39.55	39.5	5.7	5.3	3.5	21
14	t2	2	M	L	15	43	21.8	0	19	0.046	-0.024	1364	-0.047	1072					3.5	21
14	t3	3	M	L	10	43	21.7	0	16	0.095	-0.071	849	-0.095	697					3.5	21
16	t0	0	M	R	10	19	20.8	0	14	0.1	-0.095	667	-0.19	449					3.5	30	33.6	670
16	t1	1	M	R	10	19	21.1	0	12	0.091	-0.095	801	-0.118	692					3.5	30
16	t2	2	M	R	10.5	19	19.6	0	12	0.016	-0.024	1830	-0.024	1648					3.5	30
16	t3	3	M	R		19	19.6	0	17	0.12	-0.118	754	-0.213	479
16	t0	0	M	L	10	19	20.8	0	15	0.035	-0.047	1656	-0.047	1488					3.5	30	28.8	670
16	t1	1	M	L	10.25	19	21.1	0	14	0.099	-0.071	1011	-0.071	834					3.5	30
16	t2	2	M	L	10.5	19	19.6	0	16	0.141	-0.166	476	-0.261	400					3.5	30
16	t3	3	M	L		19	19.6	0	10	0.064	-0.047	1416	-0.047	1512
17	t0	0	F	R	10	44	22.7	0	15	0.05	-0.024	1601	-0.024	1530					1.5	33	21.9	600
17	t1	1	F	R	11	44	22.2	0	16	0.093	-0.071	860	-0.118	538					1.5	33
17	t2	2	F	R	10	44	22.2	0	14	0.089	-0.071	1078	-0.118	546					1.5	33
17	t3	3	F	R	10	44	22.2	0	10	0.065	-0.047	1820	-0.047	1657
17	t0	0	F	L	10	44	22.7	0	15	0.085	-0.071	1057	-0.095	678					1.5	33	22	600
17	t1	1	F	L	10.5	44	22.2	0	13	0.041	-0.024	1358	-0.047	1249					1.5	33
17	t2	2	F	L	10	44	22.2	0	15	0.16	-0.142	594	-0.213	439					1.5	33
17	t3	3	F	L	10	44	22.2	0	10	0.065	-0.047	1446	-0.071	1154
18	t0	0	M	R	9	48	32.2	0	16	0.07	-0.095	1082	-0.095	815					3	33	27.6	525
18	t2	2	M	R	9	48	33.6	0	24	0.066	-0.071	1213	-0.071	1029					3	33
18	t3	3	M	R	9	48	31.1	0	13	0.093	-0.095	1433	-0.118	1234
18	t0	0	M	L	11	48	32.2	0	23	0.081	-0.071	1352	-0.071	1271					3	33	29.8	525
18	t2	2	M	L	11.5	48	33.6	0	15	0.052	-0.047	1670	-0.047	1571					3	33
18	t3	3	M	L	11.5	48	31.1	0	16	0.069	-0.071	1489	-0.071	1535
19	t0	0	F	R	13.5	53	22.3	0	34	0.131	-0.142	676	-0.095	685					3		15.3	475
19	t2	2	F	R	12	53	23	0	50	0.085	-0.047	1142	-0.047	1024					3
19	t3	3	F	R	13	53	22.7	0	32	0.099	-0.095	1185	-0.142	824
19	t0	0	F	L	14	53	22.3	0	29	0.029	-0.024	1694	-0.024	1744					3		25.7	475
19	t1	1	F	L	11.5	53	22.3	0	47	0.184	-0.142	773	-0.166	519					3
19	t2	2	F	L	10	53	23	0	41	0.232	-0.237	581	-0.284	412					3
19	t3	3	F	L	15	53	22.7	0	26	0.112	-0.095	1348	-0.095	1144
20	t0	0	F	R	10.5	50	21.5	0	20	0.094	-0.095	775	-0.19	466					2.5	25	24.1	538
20	t1	1	F	R	10	50	21.5	0	14	0.034	-0.024	1839	-0.024	1636					2.5	25
20	t2	2	F	R	10.5	50	21.9	0	23	0.037	-0.024	1799	-0.024	2139					2.5	25
20	t0	0	F	L	10	50	21.5	0	12	0.103	-0.118	675	-0.095	740					2.5	25	22.9	538
20	t1	1	F	L	11	50	21.5	0	12	0.131	-0.095	745	-0.166	574					2.5	25
20	t2	2	F	L	10.5	50	21.9	0	25	0.02	-0.024	1879	-0.024	1667					2.5	25
21	t0	0	M	R	10	39	37.2	0	28	0.051	-0.047	1515	-0.047	1223					3	26	61.6	495
21	t1	1	M	R	10	39	37.2	0	27	0.057	-0.047	1528	-0.047	1812					3	26
21	t2	2	M	R	11.5	39	37.2	0	25	0.051	-0.047	1550	-0.047	1596					3	26
21	t0	0	M	L	10	39	37.2	0	24	0.047	-0.047	1769	-0.047	1932					3	26	52.6	495
21	t1	1	M	L	10	39	37.2	0	19	0.042	-0.047	1757	-0.047	1632					3	26
21	t2	2	M	L	12	39	37.2	0	30	0.074	-0.071	1436	-0.047	1365					3	26
22	t0	0	M	R	10	45	21.1	0	28	0.223	-0.308	476	-0.213	601					4.5	21	8.9	180
22	t1	1	M	R	10	45	21.3	0	12	0.066	-0.071	954	-0.071	792					4.5	21
22	t2	2	M	R	10	45	21.3	0	27	0.136	-0.142	884	-0.19	628					4.5	21
22	t0	0	M	L	10.5	45	21.1	0	17	0.163	-0.213	426	-0.237	442					4.5	21	17.1	180
22	t1	1	M	L	10.5	45	21.3	0	12	0.037	-0.047	1354	-0.047	1226					4.5	21
22	t2	2	M	L	10.5	45	21.3	0	12	0.198	-0.213	450	-0.261	408					4.5	21
23	t0	0	F	R	10.5	53	33.9	0	21	0.089	-0.071	1154	-0.071	1122					2.5	30
23	t1	1	F	R	10	53	33.9	0	22	0.1	-0.071	979	-0.095	834					2.5	30
23	t3	3	F	R	9	53	29.8	0	26	0.089	-0.095	960	-0.071	1234
23	t0	0	F	L	12	53	33.9	0	20	0.119	-0.071	1104	-0.118	812					2.5	30
23	t1	1	F	L	10	53	33.9	0	15	0.036	-0.047	1906	-0.047	1756					2.5	30
23	t3	3	F	L	8.5	53	29.8	0	20	0.063	-0.071	1204	-0.047	1525
24	t0	0	M	R	11	37	26.9	0	16	0.052	-0.047	1610	-0.047	1404					2.5	28	33.2	578
24	t1	1	M	R	11	37	26.9	0	16	0.041	-0.047	1650	-0.047	1572					2.5	28
24	t0	0	M	L	10	37	26.9	0	17	0.042	-0.047	1689	-0.047	1507					2.5	28	32.1	578
24	t1	1	M	L	10	37	26.9	0	20	0.046	-0.047	1495	-0.047	1536					2.5	28
25	t0	0	F	R	16	35	25.6	0	35	0.05	-0.047	1898	-0.047	1743					3.5	19	8.1	355
25	t1	1	F	R	10	35	25.4	0	24	0.119	-0.118	839	-0.118	800					3.5	19
25	t2	2	F	R	11.5	35	24.3	0	23	0.219	-0.19	677	-0.19	651					3.5	19
25	t3	3	F	R	11.5	35	21.6	0	24	0.21	-0.261	805	-0.118	1386
25	t1	1	F	L	10	35	25.4	0	24	0.098	-0.071	1165	-0.118	862					3.5	19
25	t2	2	F	L	12.5	35	24.3	0	25	0.204	-0.213	531	-0.261	468					3.5	19
25	t3	3	F	L	12.5	35	21.6	0	27	0.176	-0.19	1127	-0.118	1395
26	t0	0	M	R	10	48	32.5	0	13	0.069	-0.095	989	-0.071	1270					3	27	49.8	437
26	t2	2	M	R	10	48	26.6	0	21	0.121	-0.118	1389	-0.095	1455
26	t3	3	M	R	10	48	26.3	0	23	0.073	-0.095	1234	-0.047	1661
26	t0	0	M	L	11	48	32.5	0	14	0.117	-0.095	1000	-0.095	1000					3	27	46.7	437
26	t2	2	M	L	11	48	26.6	0	31	0.084	-0.095	1334	-0.071	1330
26	t3	3	M	L	11	48	26.3	0	21	0.06	-0.071	1593	-0.047	2096
27	t0	0	F	R	10	59	24.2	0	15	0.032	-0.024	1947	-0.024	1516					4	21	22.6	334
27	t0	0	F	L	10	59	24.2	0	19	0.038	-0.024	1992	-0.047	1374					4	21	22	334
28	t0	0	M	R	10	46	27.2	0	12	0.09	-0.071	1082	-0.071	784					3	28	21.6	373
28	t1	1	M	R	10.5	46	27.2	0	16	0.125	-0.095	875	-0.142	743					3	28
28	t2	2	M	R	10	46	26	0	21	0.203	-0.213	1077	-0.19	933
28	t0	0	M	L	10	46	27.2	0	16	0.071	-0.047	1372	-0.071	1068					3	28	20.5	373
28	t1	1	M	L	11	46	27.2	0	14	0.065	-0.047	1441	-0.071	1099					3	28
28	t2	1	M	L	10	46	26	0	14	0.183	-0.142	1019	-0.166	941
29	t0	0	M	R	23	34	19.6	0	15	0.043	-0.047	1723	-0.024	1761					2.5	20	28.3	430
29	t1	1	M	R	10	34	19.6	0	14	0.05	-0.047	1128	-0.047	1120					2.5	20
29	t2	2	M	R	18.5	34	20.2	0	12	0.092	-0.118	683	-0.095	771					2.5	20
29	t0	0	M	L	18.5	34	19.6	0	17	0.198	-0.284	484	-0.474	346					2.5	20	24.6	430
29	t1	1	M	L	10	34	19.6	0	16	0.039	-0.024	1862	-0.024	1726					2.5	20
29	t2	2	M	L	16	34	20.2	0	12	0.156	-0.142	604	-0.213	493					2.5	20
30	t0	0	F	R	10	29	26.1	0	15	0.027	-0.024	1856	-0.024	1751					3	18
30	t1	1	F	R	10	29	26.4	0	11	0.094	-0.095	997	-0.095	1073					3	18
30	t2	2	F	R	15	29	27.5	0	12	0.088	-0.095	1721	-0.095	1550
30	t3	3	F	R	15	29	26.8	0	15	0.046	-0.047	1820	-0.024	1997
30	t0	0	F	L	10	29	26.1	0	20	0.121	-0.118	730	-0.142	780					3	18
30	t1	1	F	L	10.5	29	26.4	0	19	0.106	-0.071	807	-0.095	649					3	18
30	t2	2	F	L	15	29	27.5	0	20	0.108	-0.071	1477	-0.095	1271
30	t3	3	F	L	15	29	26.8	0	22	0.047	-0.071	1537	-0.047	2221
31	t0	0	F	R	10	47	20	0	23	0.082	-0.071	1296	-0.071	884					3.5	17	7	351
31	t1	1	F	R	10.5	47	20	0	25	0.065	-0.047	1488	-0.047	1286					3.5	17
31	t0	0	F	L	10	47	20	0	20	0.128	-0.118	800	-0.095	713					3.5	17	5.9	351
31	t1	1	F	L	10	47	20	0	22	0.167	-0.142	544	-0.166	432					3.5	17
32	t0	0	M	R	10	51	23.3	0	21	0.031	-0.024	1854	-0.047	1692					1	28	37.6	506
32	t1	1	M	R	10	51	23.6	0	15	0.051	-0.047	1231	-0.047	864					1	28
32	t2	2	M	R	11.5	51	23.6	0	18	0.077	-0.047	1000	-0.095	704					1	28
32	t0	0	M	L	10	51	23.3	0	24	0.134	-0.095	1009	-0.118	739					1	28	29.2	506
32	t1	1	M	L	10	51	23.6	0	18	0.208	-0.19	373	-0.332	293					1	28
32	t2	2	M	L	11.5	51	23.6	0	20	0.046	-0.047	1602	-0.047	1260					1	28
33	t0	0	F	R	10	43	20.1	0	14	0.076	-0.047	1072	-0.071	818					3	23	26.6	590
33	t1	1	F	R	10.5	43	18.7	0	14	0.139	-0.142	630	-0.261	408					3	23
33	t0	0	F	L	10	43	20.1	0	16	0.131	-0.142	624	-0.19	385					3	23	28.2	590
33	t1	1	F	L	10.5	43	18.7	0	9	0.156	-0.095	661	-0.237	358					3	23
34	t0	0	F	R	20.5	54	27	0	18	0.144	-0.142	755	-0.142	758					3
34	t0	0	F	L	20.5	54	27	0	19	0.188	-0.237	537	-0.355	321					3
35	t0	0	M	R	10	52	28.7	0	14	0.051	-0.047	1593	-0.047	1449					2.5	30	35.4	394
35	t2	1	M	R	10	52	28.7	0	24	0.046	-0.047	1725	-0.047	2035
35	t2	1	M	L	10	52	28.7	0	17	0.052	-0.047	1822	-0.047	2101
101	T0	0	F	R	7.5	26	20.8	1	11	0.154	-0.166	569	-0.142	453	38.3181912407	38.2588756055	5.93	2.8
101	T0	0	F	L	6	26	20.8	1	18	0.119	-0.118	791	-0.142	664	38.596967593	38.7208892437	6.55	4.19
102	T0	0	M	R	11	50	29.1	1	15	0.062	-0.047	1461	-0.071	1081	37.4599530821	37.7447578317	4.75	3.65
102	T1	1	M	R	11.5	50	29.8	1	18	0.082	-0.071	1265	-0.071	954
102	T0	0	M	L	11.5	50	29.1	1	13	0.063	-0.047	1225	-0.047	1057	37.0477677069	37.1997602692	4.96	5.24
102	T1	1	M	L	9.5	50	29.8	1	13	0.148	-0.118	812	-0.19	597
103	T1	1	F	R	13	47	30.5	1	23	0.098	-0.071	1114	-0.095	951
103	T2	2	F	R	15	47	26.2	1	27	0.14	-0.118	810	-0.142	675
103	T0	0	F	L	18.5	47	29.7	1	25	0.149	-0.118	789	-0.095	893	45.4338032218	43.0593376966	11.87	9.24
103	T1	1	F	L	18	47	30.5	1	22	0.163	-0.118	754	-0.213	527
103	T2	2	F	L	16.5	47	26.2	1	27	0.119	-0.095	916	-0.095	777
104	T0	0	F	R	13	54	22.5	1	20	0.052	-0.047	1086	-0.047	988	40.1274099057	40.0326759095	4.53	5.18
104	T1	1	F	R	12.5	54	22.9	1	26	0.089	-0.071	1236	-0.095	965
104	T0	0	F	L	18.5	54	22.5	1	20	0.079	-0.071	1111	-0.118	719	39.0731836641	39.375952915	5.79	4.8
104	T1	1	F	L	14.5	54	22.9	1	29	0.034	-0.024	1955	-0.047	1627
105	T0	0	F	R	12.5	63	22.4	1	14	0.043	-0.024	1679	-0.047	1095
105	T1	1	F	R	12	63	22.6	1	17	0.031	-0.024	1774	-0.024	2196
105	T2	2	F	R	12	63	22.5	1	13	0.038	-0.024	1637	-0.024	1672
105	T0	0	F	L	12	63	22.4	1	19	0.043	-0.071	1664	-0.047	1794
105	T2	2	F	L	10.5	63	22.5	1	20	0.086	-0.071	1160	-0.095	1027
106	T0	0	F	R	10.5	47	21.5	1	16	0.084	-0.095	917	-0.118	594
106	T1	1	F	R	10.5	47	20.3	1	21	0.126	-0.095	788	-0.237	395
106	T2	2	F	R	12	47	19.8	1	16	0.125	-0.142	616	-0.237	461
106	T0	0	F	L	10	47	21.5	1	16	0.107	-0.095	852	-0.142	672
106	T1	1	F	L	10.5	47	20.3	1	23	0.212	-0.284	384	-0.379	315
106	T2	2	F	L	12	47	19.8	1	14	0.053	-0.047	1110	-0.071	988
107	T0	0	M	R	10	54	23.8	1	9	0.172	-0.19	561	-0.308	354
107	T1	1	M	R	10	54	24.1	1	8	0.167	-0.118	646	-0.284	302
107	T0	0	M	L	10	54	23.8	1	13	0.06	-0.047	1413	-0.071	1122
107	T1	1	M	L	10	54	24.1	1	12	0.043	-0.047	1363	-0.047	1219
108	T0	0	M	R	8	72	31.2	1	19	0.046	-0.047	1436	-0.047	1567
108	T0	0	M	L	8	72	31.2	1	18	0.074	-0.047	1460	-0.071	1232
109	T0	0	F	R	11	47	27.7	1	22	0.039	-0.047	1771	-0.047	1645
109	T0	0	F	L	11	47	27.7	1	20	0.033	-0.047	2027	-0.024	1937
109	T1	1	F	L	10	47	27.7	1	32	0.093	-0.095	1013	-0.095	1086
110	T0	0	F	R	10	50	22.9	1	16	0.038	-0.024	1686	-0.024	1776
110	T0	0	F	L	10	50	22.9	1	20	0.037	-0.024	1498	-0.024	1392
110	T1	1	F	L	10	50	24	1	23	0.027	-0.024	1839	-0.024	1830
111	T0	0	M	R	10	31	20.1	1	10	0.062	-0.047	1570	-0.047	1376
111	T0	0	M	L	10	31	20.1	1	14	0.126	-0.095	1336	-0.095	1185
112	T0	0	F	R	10	58	30.5	1	29	0.023	-0.024	1748	-0.024	1591
112	T1	1	F	R	10	58	35.2	1	34	0.125	-0.118	1062	-0.095	1304
112	T0	0	F	L	10	58	30.5	1	31	0.04	-0.024	2071	-0.024	1903
112	T1	1	F	L	10	58	35.2	1	26	0.064	-0.071	1787	-0.047	1841
113	T0	0	F	R	15	32	18.3	1	9	0.058	-0.047	1011	-0.047	1096
113	T1	1	F	L	15	32	18.3	1	10	0.025	-0.024	1734	-0.024	1702
