# Supplementary material for: Dynamic magnetic resonance imaging of muscle contraction in facioscapulohumeral muscular dystrophy
Source: Sci Rep. 2022 May 4;12:7250. doi: 10.1038/s41598-022-11147-2 (PMC9068910; doi:10.1038/s41598-022-11147-2)
Supplement: Supplementary file 4 — Supplementary Legends. [file 41598_2022_11147_MOESM4_ESM.txt]

 
Data file for the Rscript
IDN:Identification Number of the Subject:1-35 Patients, 101-113 Healthy Controls
Scan: Number of Scan 0-3
TP:Time Point of study 0-3
Sex: M (Male), F (Female)
LegSide: R (Right)/ L (Left)
md: distance between electrodes
Age0: Age at baseline
BMI:Body Mass Index
PV:Patient=0, Control=1 Tag 
mA: Current Intensity in mA
S: Strain values
pRT: Build-Up Rate
pDxE:pRT coefficient standard error sqrt(diag(CovB))
nRT: Release Rate
nDxE:nRT coefficient standard error (diag(CovB)) 
T2.VL:T2 Relaxation Value in the Vastus Lateralis
T2.VI:T2 Relaxation Value in the Vastus Intermedius
FF.VL: Fat Fraction in the Vastus Lateralis
FF.VI: Fat Fraction in the Vastus Intermedius
CSS0: Clinical Severity Score at Baseline
KB0: Fragement Length
DinomometriaQuadricipite: Dynamometry Measurements at Baseline
6MWT:6 minute walking test at baseline
